# Supplementary material for: Digital imaging of root traits (DIRT): a high-throughput computing and collaboration platform for field-based root phenomics
Source: Plant Methods. 2015 Nov 2;11:51. doi: 10.1186/s13007-015-0093-3 (PMC4630929; doi:10.1186/s13007-015-0093-3)
Supplement: Supplementary file 2 — 10.1186/s13007-015-0093-3 Example of the DIRT output formating. [file 13007_2015_93_MOESM2_ESM.csv]

IMAGE_ID	IMAGE_NAME	EXP_CODE	CIR_RATIO	X_PIXEL	Y_PIXEL	X_SCALE	Y_SCALE	COMP_TIME	SKL_NODES	DIA_STM	DIA_STM_SIMPLE	AREA	AVG_DENSITY	TD_MED	TD_AVG	WIDTH_MED	WIDTH_MAX	D10	D20	D30	D40	D50	D60	D70	D80	D90	DS10	DS20	DS30	DS40	DS50	DS60	DS70	DS80	DS90	RDISTR_X	RDISTR_Y	SKL_DEPTH	SKL_WIDTH	RTP_COUNT	ANG_TOP	ANG_BTM	STA_RANGE	STA_DOM_I	STA_DOM_II	STA_25_I	STA_25_II	STA_50_I	STA_50_II
30922	DSCN5568.JPG	Tag text extraction Failed	0.0	106.0	106.0	0.239622641509	0.239622641509	366	73728	11.2748	22.884	29390.4	1.02648	0.569922	0.565789	198.887	242.977	0.114071	0.182397	0.255935	0.333526	0.408222	0.48176	0.558772	0.636943	0.719745	1.2915	1.4478	1.30826	1.31671	1.35336	1.32926	1.28839	1.24266	1.22009	-21.1316	-268.905	412.63	278.202	526	64.0029	34.6594
30931	DSCN5651.JPG	Tag text extraction Failed	1	346.0	134.0	0.0734104046243	0.189552238806	448	90310	16.1255	22.7463	8334.68	2.16488	0.312717	0.313578	58.3613	115.842	0.322945	0.418699	0.501807	0.563234	0.608853	0.661247	0.71364	0.771906	0.846883	1.00267	1.13882	1.24787	2.0861	2.02118	1.94246	1.7209	1.67865	1.21041	6.90745	-401.275	418.721	141.829	534	9.66618	15.8141
30919	DSCN5547.JPG	Tag text extraction Failed	0.00934579439252	106.0	107.0	0.239622641509	0.23738317757	263	68319	6.38687	18.6346	24662.8	1.06648	0.567259	0.570385	188.283	313.666	0.211552	0.290975	0.357401	0.419495	0.4787	0.536462	0.594946	0.66426	0.753791	1.11511	1.41825	1.56435	1.64982	1.71175	1.71301	1.59875	1.25129	1.11175	15.7689	-274.8	327.589	344.577	409	69.7183	39.0416
30916	DSCN5538.JPG	Tag text extraction Failed	0.00943396226415	105.0	106.0	0.241904761905	0.239622641509	336	71388	8.35805	18.5708	23721.9	0.73012	0.572636	0.565035	188.383	332.74	0.16532	0.265981	0.349743	0.426157	0.494489	0.560617	0.621602	0.696547	0.797943	0.94228	1.09446	1.27178	1.3967	1.48322	1.58157	1.52355	1.17641	0.840464	-49.7114	-288.721	324.928	396.24	577	68.6803	59.0773
30926	DSCN5605.JPG	Tag text extraction Failed	0.00917431192661	108.0	109.0	0.235185185185	0.233027522936	324	65819	3.55656	20.9725	22259	1.08184	0.556802	0.553201	156.162	218.605	0.233251	0.328164	0.416253	0.49938	0.581266	0.652605	0.73139	0.802109	0.879032	0.967866	1.08236	1.18155	1.20989	1.28177	1.41549	1.26765	1.44456	1.2053	-6.97985	-316.614	374.242	256.117	522	56.5495	39.8333
30930	DSCN5637.JPG	Tag text extraction Failed	0.0181818181818	108.0	110.0	0.235185185185	0.230909090909	292	65425	14.1421	26.7855	24449.4	2.68638	0.554283	0.53625	115.476	189.912	0.335203	0.441795	0.507246	0.563815	0.616643	0.671342	0.73913	0.805517	0.878448	0.430454	1.40778	1.64904	1.86234	1.87869	1.68138	1.32819	1.59573	1.30329	-22.6267	-507.952	492.529	202.965	396	15.8003	25.5974
30927	DSCN5607.JPG	Tag text extraction Failed	0.0283018867925	103.0	106.0	0.246601941748	0.239622641509	224	58442	11.1902	21.3264	22131	0.709094	0.578222	0.580804	195.309	237.478	0.145807	0.24781	0.337297	0.418648	0.5	0.590738	0.677722	0.769712	0.864831	0.955446	1.05452	1.18118	1.26795	1.10822	1.15564	1.11747	1.07263	1.04268	33.164	-286.421	381.719	258.192	427	67.2717	38.3432
30920	DSCN5550.JPG	Tag text extraction Failed	0.0	106.0	106.0	0.239622641509	0.239622641509	419	82063	11.428	22.1651	29071.7	0.658296	0.569922	0.586749	249.926	422.575	0.18253	0.310843	0.424699	0.513855	0.586145	0.651807	0.723494	0.799398	0.878916	0.732671	0.816285	0.956705	1.29329	1.4916	1.45606	1.38105	1.21431	1.40596	48.123	-333.644	396.815	518.064	592	68.205	54.9845
30929	DSCN5627.JPG	Tag text extraction Failed	0.0188679245283	104.0	106.0	0.244230769231	0.239622641509	303	69899	8.25333	21.8057	24163.8	0.913166	0.575402	0.571206	158.75	258.274	0.158282	0.24908	0.32454	0.39816	0.460736	0.522086	0.593252	0.690798	0.811656	1.03484	1.2408	1.31806	1.49592	1.61862	1.52137	1.22148	0.896144	0.868989	-1.85879	-253.827	389.147	284.04	514	64.7509	25.7327
30933	DSCN5704.JPG	Tag text extraction Failed	0.0185185185185	106.0	108.0	0.239622641509	0.235185185185	497	81168	16.1245	27.1639	30957.8	3.4334	0.564645	0.560911	105.939	239.742	0.354793	0.470395	0.534304	0.589756	0.641917	0.693139	0.753289	0.809211	0.871711	0.437546	1.32854	1.71123	1.87558	1.91482	1.78811	1.6965	1.82854	1.25455	12.2672	-511.345	499.298	285.63	638	16.7477	30.9901
30921	DSCN5557.JPG	Tag text extraction Failed	0.0190476190476	103.0	105.0	0.246601941748	0.241904761905	373	74205	6.46229	19.4733	27022.7	0.882458	0.580936	0.590365	226.132	293.086	0.158596	0.265965	0.357895	0.444211	0.523509	0.607018	0.691228	0.767719	0.85193	0.855938	0.989585	1.13429	1.22533	1.2155	1.18473	1.28765	1.20606	1.11614	13.9004	-295.493	343.021	332.173	558	67.9619	44.7893
30925	DSCN5603.JPG	Tag text extraction Failed	0.018691588785	105.0	107.0	0.241904761905	0.23738317757	315	75677	10.799	20.5336	26287.7	0.724588	0.569973	0.555991	216.989	326.692	0.150162	0.238835	0.318447	0.397411	0.478964	0.547573	0.611003	0.678964	0.765049	1.03069	1.22314	1.32474	1.15704	1.36796	1.52729	1.5648	1.38645	0.756002	33.6487	-258.831	365.807	366.244	478	72.6752	55.7148
30923	DSCN5572.JPG	Tag text extraction Failed	0.0190476190476	103.0	105.0	0.246601941748	0.241904761905	372	87536	9.45742	22.2552	28116.3	0.710481	0.580936	0.581319	233.039	314.541	0.145191	0.223835	0.295826	0.368421	0.452511	0.53297	0.614035	0.701149	0.793708	1.11706	1.34383	1.39519	1.31088	1.14835	1.22489	1.2814	1.06267	1.07306	-9.79613	-281.673	398.901	399.495	596	74.1869	36.75
30915	DSCN5532.JPG	Tag text extraction Failed	0.00934579439252	108.0	107.0	0.235185185185	0.23738317757	417	85500	6.9402	21.6019	29118.7	1.12281	0.561982	0.553712	217.781	282.34	0.230722	0.328641	0.421053	0.503672	0.585067	0.668299	0.74541	0.816401	0.899633	0.92665	1.05385	1.1584	1.217	1.2186	1.22659	1.37699	1.29836	1.25068	-39.2862	-335.248	386.222	394.641	551	62.0313	44.6667
30914	DSCN5528.JPG	Tag text extraction Failed	0.0181818181818	112.0	110.0	0.226785714286	0.230909090909	430	94575	16.3716	28.1709	35890.6	1.65674	0.544294	0.535179	159.204	252.299	0.316069	0.405489	0.480301	0.546702	0.611332	0.681275	0.752545	0.837539	0.903497	0.784262	1.21271	1.443	1.53114	1.50266	1.40567	1.34557	1.22841	1.60523	-9.46067	-514.474	520.469	305.48	466	21.8081	31.992
30917	DSCN5542.JPG	Tag text extraction Failed	0.00934579439252	106.0	107.0	0.239622641509	0.23738317757	389	82181	8.57549	22.9075	29438.6	0.97553	0.567259	0.560299	182.353	275.087	0.251003	0.323209	0.386246	0.456734	0.519198	0.581662	0.652149	0.740974	0.830946	1.10331	1.53652	1.47695	1.51656	1.63502	1.51479	1.2678	1.09539	1.12812	-11.645	-365.437	413.047	305.519	565	56.1164	30.3117
30928	DSCN5609.JPG	Tag text extraction Failed	0.0277777777778	105.0	108.0	0.241904761905	0.235185185185	299	66409	6.7533	22.5778	23013	0.734778	0.567359	0.562123	187.476	317.863	0.224466	0.323716	0.416619	0.496249	0.567224	0.646855	0.711483	0.784766	0.887478	0.96549	0.970505	1.18957	1.35218	1.31337	1.40104	1.57966	1.07619	0.980006	-44.1343	-325.959	406.635	326.813	467	61.5535	47.476
30918	DSCN5546.JPG	Tag text extraction Failed	0.0	106.0	106.0	0.239622641509	0.239622641509	367	78322	9.8318	19.4094	28374.1	0.796848	0.569922	0.586213	243.696	315.104	0.1539	0.241643	0.324513	0.399721	0.481894	0.561281	0.635098	0.715877	0.786212	1.02048	1.16525	1.29335	1.29625	1.20686	1.31997	1.29242	1.36919	0.96753	8.56717	-251.569	342.66	354.642	530	74.163	48.6249
30932	DSCN5679.JPG	Tag text extraction Failed	0.018691588785	105.0	107.0	0.241904761905	0.23738317757	375	76769	9.6456	21.8393	25685.8	0.843779	0.569973	0.568789	191.134	254.847	0.118644	0.184625	0.260291	0.345036	0.428571	0.510896	0.596852	0.682809	0.759685	1.4701	1.4923	1.17124	1.20018	1.23626	1.15188	1.14267	1.23518	1.30306	-12.1156	-281.902	390.733	376.404	497	62.6588	38.5865
30924	DSCN5583.JPG	Tag text extraction Failed	0.0188679245283	104.0	106.0	0.244230769231	0.239622641509	217	56658	9.40977	21.2066	21068.1	0.734056	0.575402	0.567014	158.262	301.869	0.122796	0.221033	0.306675	0.381612	0.434509	0.484887	0.535264	0.593199	0.676952	0.95904	1.08502	1.27021	1.62226	1.94156	1.98684	1.89452	1.44208	1.05135	-49.4612	-292.029	379.323	308.952	382	63.3605	35.4797
[truncated: 38 more columns]
