# Supplementary material for: Digital imaging of root traits (DIRT): a high-throughput computing and collaboration platform for field-based root phenomics
Source: Plant Methods. 2015 Nov 2;11:51. doi: 10.1186/s13007-015-0093-3 (PMC4630929; doi:10.1186/s13007-015-0093-3)
Supplement: Supplementary file 3 — 10.1186/s13007-015-0093-3 Example of the RSML output provided by the DIRT platform. [file 13007_2015_93_MOESM3_ESM.rsml]

<?xml version="1.0"?>
<rsml xmlns:po="http://www.plantontology.org/xml-dtd/po.dtd">
  <metadata>
    <version>1.0</version>
    <unit>default</unit>
    <resolution>default</resolution>
    <last-modified>May-11-2015</last-modified>
    <software>dirt</software>
    <user>abhi</user>
    <file-key>17349</file-key>
    <property-definitions>
      <property-definition>
        <label>dia_stm</label>
        <type>Float</type>
        <unit>mm</unit>
      </property-definition>
      <property-definition>
        <label>dia_stm_simple</label>
        <type>Float</type>
        <unit>mm</unit>
      </property-definition>
      <property-definition>
        <label>area</label>
        <type>Float</type>
        <unit>mm square</unit>
      </property-definition>
      <property-definition>
        <label>avg_density</label>
        <type>Float</type>
        <unit>mm cube</unit>
      </property-definition>
      <property-definition>
        <label>td_med</label>
        <type>Float</type>
        <unit>mm</unit>
      </property-definition>
      <property-definition>
        <label>td_avg</label>
        <type>Float</type>
        <unit>mm</unit>
      </property-definition>
      <property-definition>
        <label>width_med</label>
        <type>Float</type>
        <unit>mm</unit>
      </property-definition>
      <property-definition>
        <label>width_max</label>
        <type>Float</type>
        <unit>mm</unit>
      </property-definition>
      <property-definition>
        <label>d10</label>
        <type>Float</type>
        <unit>mm</unit>
      </property-definition>
      <property-definition>
        <label>d20</label>
        <type>Float</type>
        <unit>mm</unit>
      </property-definition>
      <property-definition>
        <label>d30</label>
        <type>Float</type>
        <unit>mm</unit>
      </property-definition>
      <property-definition>
        <label>d40</label>
        <type>Float</type>
        <unit>mm</unit>
      </property-definition>
      <property-definition>
        <label>d50</label>
        <type>Float</type>
        <unit>mm</unit>
      </property-definition>
      <property-definition>
        <label>d60</label>
        <type>Float</type>
        <unit>mm</unit>
      </property-definition>
      <property-definition>
        <label>d70</label>
        <type>Float</type>
        <unit>mm</unit>
      </property-definition>
      <property-definition>
        <label>d80</label>
        <type>Float</type>
        <unit>mm</unit>
      </property-definition>
      <property-definition>
        <label>d90</label>
        <type>Float</type>
        <unit>mm</unit>
      </property-definition>
      <property-definition>
        <label>ds10</label>
        <type>Float</type>
        <unit>mm</unit>
      </property-definition>
      <property-definition>
        <label>ds20</label>
        <type>Float</type>
        <unit>mm</unit>
      </property-definition>
      <property-definition>
        <label>ds30</label>
        <type>Float</type>
        <unit>mm</unit>
      </property-definition>
      <property-definition>
        <label>ds40</label>
        <type>Float</type>
        <unit>mm</unit>
      </property-definition>
      <property-definition>
        <label>ds50</label>
        <type>Float</type>
        <unit>mm</unit>
      </property-definition>
      <property-definition>
        <label>ds60</label>
        <type>Float</type>
        <unit>mm</unit>
      </property-definition>
      <property-definition>
        <label>ds70</label>
        <type>Float</type>
        <unit>mm</unit>
      </property-definition>
      <property-definition>
        <label>ds80</label>
        <type>Float</type>
        <unit>mm</unit>
      </property-definition>
      <property-definition>
        <label>ds90</label>
        <type>Float</type>
        <unit>mm</unit>
      </property-definition>
      <property-definition>
        <label>rdistr_x</label>
        <type>Float</type>
        <unit>mm</unit>
      </property-definition>
      <property-definition>
        <label>rdistr_y</label>
        <type>Float</type>
        <unit>mm</unit>
      </property-definition>
      <property-definition>
        <label>skl_depth</label>
        <type>Float</type>
        <unit>mm</unit>
      </property-definition>
      <property-definition>
        <label>skl_width</label>
        <type>Float</type>
        <unit>mm</unit>
      </property-definition>
      <property-definition>
        <label>rtp_count</label>
        <type>Integer</type>
        <unit>none</unit>
      </property-definition>
      <property-definition>
        <label>ang_top</label>
        <type>Float</type>
        <unit>degrees</unit>
      </property-definition>
      <property-definition>
        <label>ang_btm</label>
        <type>Float</type>
        <unit>degrees</unit>
      </property-definition>
      <property-definition>
        <label>sta_range</label>
        <type>Float</type>
        <unit>degrees</unit>
      </property-definition>
      <property-definition>
        <label>sta_dom_i</label>
        <type>Float</type>
        <unit>degrees</unit>
      </property-definition>
      <property-definition>
        <label>sta_dom_ii</label>
        <type>Float</type>
        <unit>degrees</unit>
      </property-definition>
      <property-definition>
        <label>sta_25_i</label>
        <type>Float</type>
        <unit>degrees</unit>
      </property-definition>
      <property-definition>
        <label>sta_25_ii</label>
        <type>Float</type>
        <unit>degrees</unit>
      </property-definition>
      <property-definition>
        <label>sta_50_i</label>
        <type>Float</type>
        <unit>degrees</unit>
      </property-definition>
      <property-definition>
        <label>sta_50_ii</label>
        <type>Float</type>
        <unit>degrees</unit>
      </property-definition>
      <property-definition>
        <label>sta_75_i</label>
        <type>Float</type>
        <unit>degrees</unit>
      </property-definition>
      <property-definition>
        <label>sta_75_ii</label>
        <type>Float</type>
        <unit>degrees</unit>
      </property-definition>
      <property-definition>
        <label>sta_90_i</label>
        <type>Float</type>
        <unit>mm</unit>
      </property-definition>
      <property-definition>
        <label>sta_90_ii</label>
        <type>Float</type>
        <unit>degrees</unit>
      </property-definition>
      <property-definition>
        <label>rta_dom_i</label>
        <type>Float</type>
        <unit>degrees</unit>
      </property-definition>
      <property-definition>
        <label>rta_dom_ii</label>
        <type>Float</type>
        <unit>degrees</unit>
      </property-definition>
      <property-definition>
        <label>sta_min</label>
        <type>Float</type>
        <unit>degrees</unit>
      </property-definition>
      <property-definition>
        <label>sta_max</label>
        <type>Float</type>
        <unit>degrees</unit>
      </property-definition>
      <property-definition>
        <label>sta_med</label>
        <type>Float</type>
        <unit>degrees</unit>
      </property-definition>
      <property-definition>
        <label>rta_range</label>
        <type>Float</type>
        <unit>degrees</unit>
      </property-definition>
      <property-definition>
        <label>rta_min</label>
        <type>Float</type>
        <unit>degrees</unit>
      </property-definition>
      <property-definition>
        <label>rta_max</label>
        <type>Float</type>
        <unit>degrees</unit>
      </property-definition>
      <property-definition>
        <label>rta_med</label>
        <type>Float</type>
        <unit>degrees</unit>
      </property-definition>
      <property-definition>
        <label>nr_rtp_seg_i</label>
        <type>Integer</type>
        <unit>count</unit>
      </property-definition>
      <property-definition>
        <label>nr_rtp_seg_ii</label>
        <type>Integer</type>
        <unit>count</unit>
      </property-definition>
      <property-definition>
        <label>advt_count</label>
        <type>Integer</type>
        <unit>count</unit>
      </property-definition>
      <property-definition>
        <label>basal_count</label>
        <type>Integer</type>
        <unit>count</unit>
      </property-definition>
      <property-definition>
        <label>advt_ang</label>
        <type>Float</type>
        <unit>degrees</unit>
      </property-definition>
      <property-definition>
        <label>basal_ang</label>
        <type>Float</type>
        <unit>degrees</unit>
      </property-definition>
      <property-definition>
        <label>hyp_dia</label>
        <type>Float</type>
        <unit>mm</unit>
      </property-definition>
      <property-definition>
        <label>tap_dia</label>
        <type>Float</type>
        <unit>mm</unit>
      </property-definition>
      <property-definition>
        <label>max_dia_90</label>
        <type>Float</type>
        <unit>mm</unit>
      </property-definition>
      <property-definition>
        <label>drop_50</label>
        <type>Float</type>
        <unit>mm</unit>
      </property-definition>
      <property-definition>
        <label>cp_dia25</label>
        <type>Float</type>
        <unit>mm</unit>
      </property-definition>
      <property-definition>
        <label>cp_dia50</label>
        <type>Float</type>
        <unit>mm</unit>
      </property-definition>
      <property-definition>
        <label>cp_dia75</label>
        <type>Float</type>
        <unit>mm</unit>
      </property-definition>
      <property-definition>
        <label>cp_dia90</label>
        <type>Float</type>
        <unit>mm</unit>
      </property-definition>
      <property-definition>
        <label>nodal_len</label>
        <type>Float</type>
        <unit>mm</unit>
      </property-definition>
      <property-definition>
        <label>nodal_avg_dia</label>
        <type>Float</type>
        <unit>mm</unit>
      </property-definition>
      <property-definition>
        <label>lt_bra_frq</label>
        <type>Float</type>
        <unit>mm</unit>
      </property-definition>
      <property-definition>
        <label>lt_avg_len</label>
        <type>Float</type>
        <unit>mm</unit>
      </property-definition>
      <property-definition>
        <label>lt_avg_ang</label>
        <type>Float</type>
        <unit>degrees</unit>
      </property-definition>
      <property-definition>
        <label>lt_ang_range</label>
        <type>Float</type>
        <unit>degrees</unit>
      </property-definition>
      <property-definition>
        <label>lt_min_ang</label>
        <type>Float</type>
        <unit>mm</unit>
      </property-definition>
      <property-definition>
        <label>lt_max_ang</label>
        <type>Float</type>
        <unit>degrees</unit>
      </property-definition>
      <property-definition>
        <label>lt_dist_first</label>
        <type>Float</type>
        <unit>mm</unit>
      </property-definition>
      <property-definition>
        <label>lt_med_dia</label>
        <type>Float</type>
        <unit>mm</unit>
      </property-definition>
      <property-definition>
        <label>lt_avg_dia</label>
        <type>Float</type>
        <unit>mm</unit>
      </property-definition>
    </property-definitions>
    <image>
      <captured>May-11-2015</captured>
      <label>17349-Test-maize-wall-time</label>
    </image>
  </metadata>
  <scene>
    <plant>
      <root ID="17349" label="17349-Test-maize-wall-time" po:accession="PO:17349">
        <properties>
          <dia_stm>12.5793610155</dia_stm>
          <dia_stm_simple>9.36103286385</dia_stm_simple>
          <area>8537.59060757</area>
          <avg_density>5.78508881634</avg_density>
          <td_med>0.289879497392</td_med>
          <td_avg>0.319430633422</td_avg>
          <width_med>80.8068627451</width_med>
          <width_max>130.424019608</width_max>
          <d10>0.37012987013</d10>
          <d20>0.479797979798</d20>
          <d30>0.553391053391</d30>
          <d40>0.618326118326</d40>
          <d50>0.681096681097</d50>
          <d60>0.740981240981</d60>
          <d70>0.800144300144</d70>
          <d80>0.8556998557</d80>
          <d90>0.916305916306</d90>
          <ds10>0.670672747424</ds10>
          <ds20>1.18763878328</ds20>
          <ds30>1.45430004747</ds30>
          <ds40>1.58242476847</ds40>
          <ds50>1.63433254161</ds50>
          <ds60>1.66914760166</ds60>
          <ds70>1.74703673901</ds70>
          <ds80>1.73079417088</ds80>
          <ds90>1.51066399448</ds90>
          <rdistr_x>0.854059436292</rdistr_x>
          <rdistr_y>-175.669918947</rdistr_y>
          <skl_depth>164.563380282</skl_depth>
          <skl_width>144.431372549</skl_width>
          <rtp_count>229</rtp_count>
          <ang_top>6.56295928497</ang_top>
          <ang_btm>45.0433280905</ang_btm>
          <sta_range>89.5697822167</sta_range>
          <sta_dom_i>75.5278221624</sta_dom_i>
          <sta_dom_ii>13.9520893869</sta_dom_ii>
          <sta_25_i>73.6594156976</sta_25_i>
          <sta_25_ii>42.961514332</sta_25_ii>
          <sta_50_i>75.793331956</sta_50_i>
          <sta_50_ii>43.1152128907</sta_50_ii>
          <sta_75_i>74.7359836486</sta_75_i>
          <sta_75_ii>44.5328635251</sta_75_ii>
          <sta_90_i>55.0272018757</sta_90_i>
          <sta_90_ii>-1</sta_90_ii>
          <rta_dom_i>73.9501352626</rta_dom_i>
          <rta_dom_ii>55.9462269833</rta_dom_ii>
          <sta_min>0.0293227506546</sta_min>
          <sta_max>89.5991049674</sta_max>
          <sta_med>33.8428460498</sta_med>
          <rta_range>83.0340922236</rta_range>
          <rta_min>0.528757450974</rta_min>
          <rta_max>83.5628496746</rta_max>
          <rta_med>55.0423705967</rta_med>
          <nr_rtp_seg_i>65</nr_rtp_seg_i>
          <nr_rtp_seg_ii>85</nr_rtp_seg_ii>
          <advt_count>1</advt_count>
          <basal_count>3</basal_count>
          <advt_ang>53.4651248251</advt_ang>
          <basal_ang>55.1396357688</basal_ang>
          <hyp_dia>1.06475734445</hyp_dia>
          <tap_dia>1.34889212292</tap_dia>
          <max_dia_90>0.794748307295</max_dia_90>
          <drop_50>165.040375587</drop_50>
          <cp_dia25>1.52535885514</cp_dia25>
          <cp_dia50>1.2981361198</cp_dia50>
          <cp_dia75>0.945424259152</cp_dia75>
          <cp_dia90>0.442272054447</cp_dia90>
          <nodal_len/>
          <nodal_avg_dia/>
          <lt_bra_frq/>
          <lt_avg_len/>
          <lt_avg_ang/>
          <lt_ang_range/>
          <lt_min_ang/>
          <lt_max_ang/>
          <lt_dist_first/>
          <lt_med_dia/>
          <lt_avg_dia/>
        </properties>
      </root>
    </plant>
  </scene>
</rsml>
